# Supplementary material for: qDNAmod: a statistical model-based tool to reveal intercellular heterogeneity of DNA modification from SMRT sequencing data
Source: Nucleic Acids Res. 2014 Nov 17;42(22):13488–99. doi: 10.1093/nar/gku1097 (PMC4267614; doi:10.1093/nar/gku1097)
Supplement: SUPPLEMENTARY DATA [file supp_gku1097_nar-02867-z-2014-File005.zip]

Archive with 5 entries (4 files):
- Supplementary_Data/
- Supplementary_Data/supplemental_figureSx.pdf
- Supplementary_Data/supplementary_methods.pdf
- Supplementary_Data/Table_S1-3.docx
- Supplementary_Data/Table_S4-17.zip
